# Supplementary material for: A Screening of Epigenetic Therapeutic Targets for Non-Small Cell Lung Cancer Reveals PADI4 and KDM6B as Promising Candidates
Source: Int J Mol Sci. 2022 Oct 7;23(19):11911. doi: 10.3390/ijms231911911 (PMC9570250; doi:10.3390/ijms231911911)
Supplement: Supplementary file 1 [file ijms-23-11911-s001.zip]

Archive with 1 entries (1 files):
- ijms-1884091-supplementary.pdf
